# Supplementary material for: Cajaninstilbene Acid Ameliorates Cognitive Impairment Induced by Intrahippocampal Injection of Amyloid-β1–42 Oligomers
Source: Front Pharmacol. 2019 Sep 24;10:1084. doi: 10.3389/fphar.2019.01084 (PMC6798059; doi:10.3389/fphar.2019.01084)
Supplement: Supplementary file 1 [file DataSheet_1.zip]

Archive with 1 entries (1 files):
- Supplemental figures of western blot.docx
